# Supplementary material for: Resistome-based surveillance identifies ESKAPE pathogens as the predominant gram-negative organisms circulating in veterinary hospitals
Source: Front Microbiol. 2023 Sep 7;14:1252216. doi: 10.3389/fmicb.2023.1252216 (PMC10513425; doi:10.3389/fmicb.2023.1252216)
Supplement: Supplementary file 1 [file Data_Sheet_1.zip › Supplementary Materials Folder/Supplementary Tables 1-4.xlsx]

## Sheet: ST1
Patient	F1 Sample	MDR Isolates	ENV 1 Samples	MDR Isolates	F2 Sample	MDR isolates	ENV2 Samples	MDR Isolates
Small Animal Hospital
Dog 1	Yes	-	ICU Keyboard	-	No	-	No	-
			ICU Phone	-
			ICU Door Plate	-
			ICU Floor	-
			Patient Kennel	-
Dog 2	Yes	-	ICU Keyboard	EMBA -ve (1)	No	-	ICU Keyboard	EMBA -ve (1)
			ICU Phone	EMBA -ve (2)			ICU Phone	-
			ICU Door Plate	EMBA -ve (1)			ICU Door Plate	-
			ICU Floor	EMBA -ve (1)			ICU Floor	EMBA -ve (1)
			Patient Kennel	-			Patient Kennel	-
Dog 3	Yes	-	ICU Keyboard	EMBA -ve (1)	Yes	-	ICU Keyboard	-
			ICU Phone	-			ICU Phone	-
			ICU Door Plate	-			ICU Door Plate	-
			ICU Floor	EMBA -ve (1)			ICU Floor	EMBA -ve (1)
			Patient Kennel	-			Patient Kennel	-
Dog 4	Yes	EMBA -ve (1)	ICU Keyboard	-	Yes	EMBA -ve (1)	ICU Keyboard	EMBA -ve (1)
			ICU Phone	EMBA -ve (1)			ICU Phone	-
			ICU Door Plate	EMBA -ve (1)			ICU Door Plate	EMBA -ve (1)
			ICU Floor	EMBA -ve (1)			ICU Floor	EMBA -ve (1)
			Patient Kennel	EMBA -ve (1)			Patient Kennel	EMBA -ve (1)
Dog 5	No	-	ICU Keyboard	EMBA -ve (1)	Yes	EMBA -ve (1)	ICU Keyboard	EMBA -ve (1)
			ICU Phone	-			ICU Phone	EMBA -ve (1)
			ICU Door Plate	-			ICU Door Plate	EMBA -ve (1)
			ICU Floor	EMBA -ve (1)			ICU Floor	EMBA -ve (1)
			Patient Kennel	EMBA -ve (1)			Patient Kennel	EMBA -ve (1)
Dog 6	No	-	ICU Keyboard	EMBA -ve (1)	No	-	No	-
			ICU Phone	EMBA -ve (1)
			ICU Door Plate	EMBA -ve (1)
			ICU Floor	EMBA -ve (1)
			Patient Kennel	EMBA -ve (1)
Dog 7	Yes	EMBA -ve (1)	ICU Keyboard	EMBA -ve (1)	Yes	EMBA -ve (1)	ICU Keyboard	-
			ICU Phone	EMBA -ve (1)			ICU Phone	-
			ICU Door Plate	EMBA -ve (2)			ICU Door Plate	-
			ICU Floor	EMBA -ve (2)			ICU Floor	EMBA -ve (1)
			Patient Kennel	EMBA -ve (1)			Patient Kennel	-
Dog 8	Yes	-	ICU Keyboard	-	No	-	ICU Keyboard	-
			ICU Phone	-			ICU Phone	-
			ICU Door Plate	-			ICU Door Plate	-
			ICU Floor	-			ICU Floor	EMBA -ve (1)
			Patient Kennel	-			Patient Kennel	EMBA -ve (1)
Equine Hospital
Horse 1	Yes	-	Window Bars	-	Yes	EMBA -ve (1)	Window Bars	-
			Door Handle	-			Door Handle	-
			Hay Rack	EMBA -ve (1)			Hay Rack	-
			Water Bucket	EMBA -ve (2)			Water Bucket	-
Horse 2	Yes	EMBA -ve (1)	Window Bars	-	Yes	EMBA -ve (1)	Window Bars	-
			Door Handle	-			Door Handle	-
			Hay Rack	EMBA -ve (1)			Hay Rack	EMBA -ve (2)
			Water Bucket	-			Water Bucket	EMBA -ve (1)
Horse 3	Yes	-	Window Bars	-	Yes	EMBA +ve (1)	Window Bars	-
			Door Handle	EMBA -ve (1)			Door Handle	-
			Hay Rack	-			Hay Rack	-
			Water Bucket	-			Hay Tubs	EMBA -ve (1)
Horse 4	Yes	-	Window Bars	-	Yes	EMBA -ve (1)	Window Bars	-
			Feed Bowl	-			Feed Bowl	-
			Hay Rack	-			Hay Rack	-
			Water Bucket	-			Water Bucket	-
Horse 5	Yes	-	Window Bars	EMBA -ve (1)	Yes	-	Window Bars	-
			Door Handle	EMBA -ve (1)			Door Handle	-
			Hay rack	-			Hay Rack	-
			Water Bucket	EMBA -ve (1)			Water Bucket	-
Horse 6	Yes	EMBA -ve (1)	Window Bars	EMBA -ve (1)	Yes	EMBA -ve (1)	Window Bars	EMBA -ve (1)
			Door Handle	-			Door Handle	EMBA -ve (1)
			Tie Ring	-			Tie Ring	-
			Water Bucket	EMBA -ve (1)			Water Bucket	EMBA -ve (2)
Horse 7	Yes	EMBA -ve (1)	Window Ledge	EMBA -ve (1)	Yes	EMBA -ve (2)	Window Ledge	EMBA -ve (1)
			Back Door	-			Back Door	-
			Hay Rack	-			Hay Rack	-
			Tie Ring	-			Tie Ring	-
Horse 8	Yes	-	Window Bars	-	No	-	Window Bars	EMBA -ve (1)
			Front Door	EMBA -ve (1)			Front Door	EMBA -ve (1)
			Back Door	EMBA -ve (2)			Back door	EMBA +ve (1)
			Water Bucket	EMBA -ve (3)			Water Bucket	EMBA +ve (1)
Horse 9	Yes	EMBA +ve (1)	Window Bars	-	Yes	EMBA +ve	Window Bars	EMBA +ve (1)
		EMBA -ve (1)	Hay Rack	-			Hay Rack	EMBA +ve (1)
			Back Door	-			Back Door	EMBA +ve (1)
			Tie Ring	EMBA -ve (1)			Tie Ring	EMBA +ve (1)
Horse 10	Yes	-	Hay Rack	EMBA -ve (1)	Yes	EMBA -ve (2)	Hay Rack	EMBA -ve (2)
			Front Door	EMBA -ve (1)			Front Door	EMBA +ve (1)
			Back Door	-			Back Door	EMBA -ve (1)
			Tie Ring	EMBA -ve (1)			Tie Ring	-
Horse 11	Yes	EMBA -ve (1)	Window Bars	EMBA -ve (1)	Yes	EMBA -ve (1)	Window Bars	-
			Back Door Handle	-			Back Door Handle	-
			Hay Rack	EMBA -ve (1)			Hay Rack	EMBA -ve (1)
			Water Bucket	-			Water Bucket	EMBA -ve (1)
Horse 12	Yes	EMBA -ve (1)	Window	EMBA -ve (1)	Yes	-	Window	-
			Front Door Handle	-			Front Door Handle	EMBA -ve (1)
			Water Bucket	EMBA +ve (1) & -ve (2)			Water Bucket	-
			Feed Bowl	EMBA +ve (1) & -ve (2)			Feed Bowl	EMBA -ve (1)
Horse 13	Yes	EMBA -ve (1)	Window Bars	-	Yes	EMBA -ve (1)	Window Bars	-
			Window	-			Window	EMBA -ve (1)
			Hay Rack	EMBA -ve (2)			Hay Rack	EMBA +ve (1) & -ve (2)
			Water Bucket	-			Water Bucket	EMBA -ve (1)
Horse 14	Yes	EMBA -ve (1)	Window	EMBA +ve (1)	Yes	-	Window	EMBA +ve (1)
			Door Handle	-			Door Handle	EMBA -ve (1)
			Hay Rack	-			Hay Rack	EMBA +ve (1)
			Water Bucket	EMBA -ve (1)			Water Bucket	EMBA -ve (1)
Horse 15	Yes	-	Front Door Handle	-	Yes	-	Front Door Handle	-
			Back Door Handle	-			Back Door Handle	-
			Hay Rack	-			Hay Rack	EMBA -ve (1)
			Tie Ring	-			Tie Ring	EMBA -ve (1)
Horse 16	Yes	EMBA -ve (1)	Window Bars	-	Yes	-	Window Bars	-
			Back Door Handle	EMBA -ve (2)			Back Door Handle	-
			Hay Rack	-			Hay Rack	EMBA -ve (1)
			Water Bucket	EMBA -ve (1)			Water Bucket	-
Horse 17	Yes	-	Window	-	Yes	EMBA -ve (1)	Window	EMBA -ve (2)
			Hay Rack	EMBA -ve (1)			Hay Rack	-
			Tie Ring	-			Water Bucket	EMBA -ve (1)
			Water Bucket	EMBA -ve (1)			Tie Ring	-
Horse 18	Yes	EMBA -ve (1)	Window	EMBA -ve (1)	Yes	EMBA -ve (1)	Window	EMBA -ve (2)
			Front Door Handle	EMBA -ve (1)			Front Door Handle	EMBA -ve (1)
			Hay Rack	EMBA -ve (1)			Hay Rack	EMBA -ve (1)
			Tie Ring	-			Tie Ring	EMBA -ve (2)
Horse 19	Yes	-	Window	-	Yes	-	Window	-
			Front Door Handle	EMBA -ve (1)			Front Door Handle	-
			Hay Rack	EMBA -ve (1)			Hay Rack	EMBA -ve (1)
			Water Bucket	-			Water Bucket	EMBA -ve (1)
Horse 20	Yes	EMBA -ve (1)	Window Bars	-	Yes	EMBA -ve (1)	Window Bars	-
			Hay Rack	-			Hay Rack	EMBA -ve (1)
			Tie Ring	-			Tie Ring	-
			Water Bucket	EMBA -ve (1)			Water Bucket	EMBA -ve (1)

## Sheet: ST2
	Clinical	Site	Environmental	Unit	Site
Small Animal Hospital
E. cloacae complex	1	Wound swab	1	Chemotherapy	Kennel handle
			1	Dermatology	Phone receiver
			3	ICU	Door handle (2) and Keyboard
			1	Wards	Kennel
			2	Non-clinical areas	Photocopier and Student hotdesk Keyboard
Pseudomonas aeruginosa	3	Skin, Wounds and SSIs	1	Chemotherapy	Kennel handle
	1	Urine	1	Dermatology	Keyboard
			1	ICU	Door handle
			4	Wards	Keyboard, Kennel door, Drip pump holder, Shower head
			1	Prep Room	Sink tap
Klebsiella pneumoniae	2	Urine	1	Anaesthaesia	Anaesthetic machine
	1	Faeces	1	Dermatology	Keyboard
	1	Abdominal fluid	4	ICU	Door handle (3) and Keyboard (1)
			3	Non-clinical areas	Photocopier, Laboratory fridge and Student locker
E. coli	3	Skin, Wounds and SSIs	1	Anaesthaesia	Keyboard
	7	Urine	1	Cardiology	US machine
	2	Faeces	1	Chemotherapy	Door handle
	2	Bile	1	Dermatology	Keyboard
	1	Orthopaedic implants	1	ICU	Floor
			1	Imaging	US machine
Acinetobacter baumanni	2	Skin and Oral swabs	2	Cardiology	ECG (1) and US (1) machines
complex	2	Urine	1	Dermatology	Anaesthetic machine
			6	ICU	Kennel (2) and Door handle, Keyboard, O2 Flowmeter, Bandage trolley
			1	Wards	Mop handle
			7	Non-clinical areas	Pharmacy (3), Washroom (2) and Staff hotdesk Keyboard
			1	Prep Room	Table
Others spp:
Salmonella spp.	2	Urine	0	-
Serratia plymuthica	-		1	Anaesthesia	Keyboard
Equine Hospital
E. cloacae complex	4	Skin, Wound and SSI swabs	5	Stables	A10 (2), A11, C1 (2)
			2	ICU	Keyboard
			5	Non-clinical	Interns Keyboard (3), Laboratory worktops (2)
Pseudomonas aeruginosa	1	Wound swabs	1	Stables	A1
			1	ICU	Stocks
			1	Non-clinical	Laboratory worktops
Klebsiella pneumoniae	-		1	Stables	A10
			1	ICU	Stocks
			1	Non-clinical	Student Keyboard
E. coli	3	Skin, Wound and SSI swabs	3	Stables	A5, A10, D1
	1	Blood
Acinetobacter baumanni	2	Skin and Hoof abscess swabs	2	Non-clinical	Interns and Hotdesk Keyboards
complex
Others spp:
Enterobacter amnigenus	1	SSI swab	-	-
Enterobacter aerogenes	-		3	Stables	A5, C1, C2
Citrobacter brakii	-		2	Stables	C1 and Colic Recovery box
Citrobacter freundii	-		4	Stables (3) and ICU	C1, D6 (2) and ICU Keyboard
Serratia marcescens	-		1	ICU	Stocks

## Sheet: ST3
Number and percentage of non-susceptible (resistant - R + intermediate - I) isolates (n= 286) per antibiotica in each Hospital during the whole study period (March 2016-June 2018).
	Small Animal Hospital							Equine Hospital
	E. cloacae	P. aeruginosa	K. pneumoniae	E. coli	A. baumannii	Other spp.		E. cloacae	P. aeruginosa	K. pneumoniae	E. coli	A. baumannii	Other spp.		Total non-susceptible
	(n= 10)	(n= 21)	(n= 43)	(n= 22)	(n= 25)	(n= 5)		(n= 54)	(n= 38)	(n= 4)	(n= 14)	(n= 15)	(n= 35)
Antibiotic
Amikacin	0 (0%)	0 (0%)	0 (0%)	0 (0%)	NR	3 (60%) 1 NR		0 (0%)	0 (0%)	0 (0%)	0 (0%)	NRb	2 (5.7)e		5 (1.75%)
Ampicillin/Sulbactam	NR	21 (100%)	43 (100%)	18 (81.8%)	0 (0%)	3 (60%) 2 NR		NR	38 (100%)	2 (50%)	8 (57.1%)	0 (0%)b	5 (14.3%)e		138 (48.3%)
Aztreonam	4 (40%)	NR	43 (100%)	13 (59.1%)	25 (100%)	2 (40%) 2 NR		32 (59.3%)	NR	1 (25%)	11 (78.6%)	13 (86.7%)b	15 (42.9%)e		159 (55.6%)
Cefazolin	10 (100%)	21 (100%)	43 (100%)	15 (68.2%)	25 (100%)	3 (60%) 1 NR		54 (100%)	38 (100%)	1 (25%)	11 (78.6%)	13 (86.7%)b	23 (65.7%)e		257 (89.9%)
Cefepime	0 (0%)	0 (0%)	43 (100%)	13 (59.1%)	NR	1 (20%) 2 NR		0 (0%)	2 (5.3%)	1 (25%)	11 (78.6%)	NRb	3 (8.6%)e		74 (25.9%)
Ceftazidime	3 (30%)	0 (0%)	43 (100%)	13 (59.1%)	2 (8%)	1 (20%) 1 NR		32 (59.3%)	2 (5.3%)	1 (25%)	11 (78.6%)	1 (6.7%)b	14 (40%)e		123 (43%)
Ceftriaxone	4 (40%)	21 (100%)	43 (100%)	13 (59.1%)	22 (88%)	1 (20%) 1 NR		25 (46.3%)	38 (100%)	1 (25%)	11 (78.6%)	10 (66.7%)b	7 (20%)e		196 (68.5%)
Ciprofloxacin	1 (10%)	0 (0%)	41 (95.3%)	6 (27.3%)	0 (0%)	1 (20%) 1 NR		21 (38.9%)	1 (2.6%)	0 (0%)	9 (64.3%)	0 (0%)b	6 (17.1%)e		86 (30.1%)
Ertapenem	0 (0%)	NR	0 (0%)	0 (0%)	NR	0 (0%) 2 NR		0 (0%)	NR	0 (0%)	0 (0%)	NRb	2 (5.7)e		2 (0.7%)
Gentamicin	0 (0%)	2 (9.5%)	0 (0%)	3 (13.6%)	0 (0%)	3 (60%) 1 NR		48 (88.9%)	3 (7.9%)	3 (75%)	11 (78.6%)	1 (6.7%)b	21 (60%)e		95 (33.2%)
Imipenem	0 (0%)	0 (0%)	0 (0%)	0 (0%)	0 (0%)	0 (0%) 1 NR		0 (0%)	0 (0%)	0 (0%)	0 (0%)	0 (0%)b	0 (0%)e		0 (0%)
Levofloxacin	2 (20%)	0 (0%)	42 (97.7%)	6 (27.3%)	0 (0%)	1 (20%) 1 NR		19 (35.2%)	2 (5.3%)	0 (0%)	9 (64.3%)	0 (0%)c	5 (14.3%)e		86 (30.1%)
Meropenem	0 (0%)	0 (0%)	0 (0%)	0 (0%)	0 (0%)	0 (0%) 1 NR		0 (0%)	0 (0%)	0 (0%)	0 (0%)	0 (0%)c	0 (0%)e		0 (0%)
Piperacillin/Tazobactam	3 (30%)	0 (0%)	42 (97.7%)	7 (31.8%)	3 (12%)	1 (20%) 1 NR		15 (27.8%)	0 (0%)	0 (0%)	0 (0%)	0 (0%)d	6 (17.1%)e		77 (27%)
Tigecycline	0 (0%)	21 (100%)	0 (0%)	0 (0%)	0 (0%)	1 (20%) 1 NR		0 (0%)	38 (100%)	0 (0%)	0 (0%)	0 (0%)c	0 (0%)e		60 (21.%)
Tobramycin	0 (0%)	0 (0%)	6 (14%)	2 (9.1%)	0 (0%)	3 (60%) 1 NR		48 (88.9%)	1 (2.6%)	3 (75%)	10 (71.4%)	0 (0%)b	19 (54.3%)e		92 (32.2%)
Trimethoprim/Sulfamethoxazole	1 (10%)	21 (100%)	7 (16.3%)	7 (31.8%)	0 (0%)	2 (40%) 1 NR		47 (87%)	38 (100%)	3 (75%)	11 (78.6%)	3 (20%)b	23 (65.7)e		163 (57%)
NR, not reported
a As defined according to CLSI guidelines.
b, c, d Three, four and five ESC-R GN isolates with indeterminate results, respectively
e More than five Not Reported (NR) antibiotic/organism combinations

## Sheet: ST4
Isolate ID	Collected Date	PS or RTS	Hospital	Unit Type	Sample Type	Sample Details	Organism	Acuitas Profile
1	2018-03-16	PS	Equine	ICU	ENV1	Water Bucket	Enterobacter cloacae complex	E10:S-GNB:TEM7_TEM3_TEM1:[R70]286-5_[A17]457-1
2	2018-03-16	PS	Equine	ICU	ENV1	Water Bucket	Leclercia adecarboxylata	L1:CephR-GNB:SHV4_SHV5_TEM7:[R70]149-16_[A17]458-1
3	2018-03-16	PS	Equine	ICU	ENV 1	Hay Rack	Pseudomonas putida	P27:S-GNB:--:[R70]49-248_[A17]459-1
4	2018-03-20	PS	Equine	ICU	F2		Pseudomonas aeruginosa	P1:CephR-GNB:OXA50:[R70]96-299_[A17]181-58
5	2018-03-20	PS	Small Animal	ICU	ENV1	Keyboard	Pseudomonas aeruginosa	P1:CephR-GNB:OXA50:[R70]96-301_[A17]181-60
6	2018-03-20	PS	Small Animal	ICU	ENV1	Door plate	Acinetobacter baumannii complex	A4:CephR-GNB:OXA51:[R70]136-43_[A17]221-5
7	2018-03-20	PS	Small Animal	ICU	ENV1	Floor	Pseudomonas aeruginosa	P1:CephR-GNB:OXA50:[R70]96-302_[A17]181-61
8	2018-03-20	PS	Small Animal	ICU	ENV1	Phone	Pseudomonas aeruginosa	P1:CephR-GNB:OXA50:[R70]96-303_[A17]181-62
9	2018-03-20	PS	Small Animal	ICU	ENV1	Phone	Pseudomonas aeruginosa	P1:CephR-GNB:OXA50_ACT5:[R70]352-1_[A17]181-63
10	2018-03-21	PS	Small Animal	ICU	ENV2	Keyboard	Pantoea spp.	P6:S-GNB:--:[R70]49-272_[A17]187-26
11	2018-03-21	PS	Small Animal	ICU	ENV2	Floor	Escherichia coli	E1:CephR-GNB:--:[R70]49-250_[A17]243-22
12	2018-03-21	PS	Equine	ICU	F1		Indeterminate	--:--:CTXM1:[R70]56-207
13	2018-03-21	PS	Equine	ICU	ENV1	Hay Rack	Acinetobacter baumannii complex	A4:CephR-GNB:--:[R70]49-251_[A17]460-1
14	2018-03-23	PS	Equine	ICU	ENV2	Water Bucket	Serratia fonticola	S12:CephR-GNB:--:[R70]49-253_[A17]461-1
15	2018-03-23	PS	Equine	ICU	ENV2	Hay Rack	Stenotrophomonas maltophilia	S4:S-GNB:--:[R70]49-275_[A17]187-29
16	2018-03-23	PS	Equine	ICU	ENV2	Hay Rack	Acinetobacter baumannii complex	A4:CephR-GNB:OXA51:[R70]136-46_[A17]221-9
17	2018-03-23	PS	Equine	ICU	F2		Pseudomonas aeruginosa	P1:CephR-GNB:OXA50:[R70]96-307_[A17]181-67
18	2018-03-27	PS	Equine	ICU	ENV1	Front Door Handle	Pantoea spp.	P6:S-GNB:SHV4_SHV5_TEM7:[R70]149-17_[A17]187-23
19	2018-03-29	PS	Equine	ICU	F2		Escherichia coli	E1:CephR-GNB:CTXM1:[R70]56-198_[A17]135-4
20	2018-03-29	PS	Equine	ICU	ENV2	Hay Tubs	Acinetobacter baumannii complex	A4:S-GNB:OXA51:[R70]136-41_[A17]464-1
21	2018-04-04	PS	Small Animal	ICU	ENV1	Floor	Pseudomonas aeruginosa	P1:CephR-GNB:OXA50:[R70]96-308_[A17]181-68
22	2018-04-04	PS	Small Animal	ICU	ENV1	Keyboard	Acinetobacter baumannii complex	A4:CephR-GNB:--:[R70]49-255_[A17]221-3
23	2018-04-05	PS	Equine	ICU	F2		Acinetobacter baumannii complex	A4:CephR-GNB:OXA51:[R70]136-42_[A17]221-4
24	2018-04-06	PS	Small Animal	ICU	ENV2	Floor	Pseudomonas putida	P27:S-GNB:--:[R70]49-256_[A17]465-1
25	2018-04-07	PS	Equine	ICU	ENV1	Front Door Handle	Indeterminate	--:--:--:[R70]49-290
26	2018-04-07	PS	Equine	ICU	ENV1	Window Bars	Ochrobactrum anthropi	O1:S-GNB:--:[R70]49-257_[A17]187-24
27	2018-04-07	PS	Equine	ICU	ENV1	Water Bucket	Pseudomonas putida	P27:CephR-GNB:--:[R70]49-296_[A17]456-3
28	2018-04-09	PS	Equine	ICU	ENV1	Water Bucket	Acinetobacter baumannii complex	A4:S-GNB:--:[R70]49-258_[A17]466-1
29	2018-04-09	PS	Equine	ICU	ENV1	Window	Leclercia adecarboxylata	L1:CephR-GNB:SHV4_SHV5_TEM7:[R70]149-23_[A17]463-3
30	2018-04-09	PS	Equine	ICU	F1		Indeterminate	--:--:--:[R70]49-292
31	2018-04-11	PS	Equine	ICU	F1		Raoultella ornithinolytica	R2:S-GNB:--:[R70]49-260_[A17]467-1
32	2018-04-11	PS	Equine	ICU	ENV1	Window Ledge	Acinetobacter baumannii complex	A4:MDR-Acin:--:[R70]49-276_[A17]477-1
33	2018-04-12	PS	Equine	ICU	ENV2	Window	Enterobacter cloacae complex	E10:S-GNB:TEM7_TEM3_TEM1:[R70]286-15_[A17]457-6
34	2018-04-12	PS	Equine	ICU	ENV2	Water Bucket	Enterobacter amnigenus	E23:CephR-GNB:SHV4_SHV5_TEM7:[R70]149-18_[A17]469-1
35	2018-04-12	PS	Equine	ICU	ENV2	Water Bucket	Enterobacter cloacae complex	E10:S-GNB:ACT5:[R70]65-56_[A17]144-38
36	2018-04-12	PS	Equine	ICU	F2		Enterobacter cloacae complex	E10:S-GNB:--:[R70]49-264_[A17]144-39
37	2018-04-12	PS	Equine	ICU	F2		Enterobacter cloacae complex	E10:S-GNB:TEM7_TEM3_TEM1:[R70]286-16_[A17]457-8
38	2018-04-12	PS	Equine	ICU	ENV2	Window Ledge	Pantoea spp.	P6:S-GNB:SHV4_SHV5_TEM7:[R70]149-19_[A17]187-25
39	2018-04-12	PS	Equine	ICU	ENV1	Back Door Handle	Enterobacter cloacae complex	E10:S-GNB:TEM7_TEM3_TEM1:[R70]286-18_[A17]457-10
40	2018-04-12	PS	Equine	ICU	ENV1	Back Door Handle	Enterobacter cloacae complex	E10:CephR-GNB:TEM7_TEM3_TEM1:[R70]286-19_[A17]304-10
41	2018-04-12	PS	Equine	ICU	ENV1	Water Bucket	Acinetobacter haemolyticus	A5:CR-GNB:--:[R70]49-265_[A17]470-1
42	2018-04-12	PS	Equine	ICU	ENV1	Water Bucket	Enterobacter cloacae complex	E10:CephR-GNB:TEM7_TEM3_TEM1:[R70]286-20_[A17]304-11
43	2018-04-12	PS	Equine	ICU	ENV1	Water Bucket	Indeterminate	--:--:--:[R70]49-298
44	2018-04-16	PS	Equine	ICU	ENV2	Window Bars	Enterobacter cloacae complex	E10:CephR-GNB:TEM7_TEM3_TEM1:[R70]286-21_[A17]304-12
45	2018-04-16	PS	Equine	ICU	ENV2	Front Door Handle	Enterobacter cloacae complex	E10:CephR-GNB:--:[R70]49-267_[A17]119-91
46	2018-04-16	PS	Equine	ICU	ENV2	Water Bucket	Escherichia coli	E1:CephR-GNB:CTXM1:[R70]56-200_[A17]135-6
47	2018-04-16	PS	Equine	ICU	ENV2	Back Door Handle	Enterobacter cloacae complex	E10:CephR-GNB:SHV4_SHV5_TEM7:[R70]171-8_[A17]231-10
48	2018-04-12	PS	Equine	ICU	F2		Enterobacter cloacae complex	E10:S-GNB:ACT5:[R70]65-57_[A17]144-40
49	2018-04-12	PS	Equine	ICU	ENV2	Front Door Handle	Enterobacter cloacae complex	E10:S-GNB:ACT5:[R70]65-59_[A17]144-42
50	2018-04-12	PS	Equine	ICU	ENV1	Front Door	Pseudomonas putida	P27:CephR-GNB:--:[R70]49-268_[A17]456-2
51	2018-04-20	PS	Equine	ICU	F1		Escherichia coli	E1:CephR-GNB:CTXM1:[R70]56-202_[A17]135-8
52	2018-04-20	PS	Equine	ICU	F1		Pseudomonas aeruginosa	P1:CephR-GNB:OXA50:[R70]96-322_[A17]181-82
53	2018-04-23	PS	Equine	ICU	F2		Pseudomonas aeruginosa	P1:CephR-GNB:OXA50:[R70]96-323_[A17]181-83
54	2018-04-23	PS	Equine	ICU	ENV2	Window Bars	Pseudomonas aeruginosa	P1:CephR-GNB:OXA50_SHV4_SHV5:[R70]355-1_[A17]181-85
55	2018-04-23	PS	Equine	ICU	ENV2	Back Door	Enterobacter cloacae complex	E10:CephR-GNB:SHV4_SHV5_TEM7:[R70]171-9_[A17]472-1
56	2018-04-23	PS	Equine	ICU	ENV2	Hay Rack	Enterobacter cloacae complex	E10:CephR-GNB:SHV4_SHV5_TEM7:[R70]171-10_[A17]473-1
57	2018-04-23	PS	Equine	ICU	ENV2	Tie Ring	Pseudomonas aeruginosa	P1:CephR-GNB:OXA50:[R70]96-324_[A17]474-1
58	2018-04-20	PS	Equine	ICU	ENV1	Tie Ring	Pantoea agglomerans	P5:CephR-GNB:SHV4_SHV5_TEM7:[R70]149-20_[A17]475-1
59	2018-04-26	PS	Equine	ICU	ENV1	Front Door	Ochrobactrum anthropi	O1:S-GNB:--:[R70]49-280_[A17]187-30
60	2018-04-26	PS	Equine	ICU	ENV1	Hay Rack	Ochrobactrum anthropi	O1:S-GNB:--:[R70]49-281_[A17]187-31
61	2018-04-26	PS	Equine	ICU	ENV1	Tie Ring	Indeterminate	--:--:--:[R70]49-300
62	2018-04-30	PS	Equine	ICU	F2		Pseudomonas aeruginosa	P1:CephR-GNB:OXA50:[R70]96-328_[A17]181-89
63	2018-04-30	PS	Equine	ICU	F2		Escherichia coli	E1:CephR-GNB:CTXM1:[R70]56-203_[A17]284-12
64	2018-04-30	PS	Equine	ICU	ENV2	Front Door	Enterobacter amnigenus	E23:CephR-GNB:SHV4_SHV5_TEM7:[R70]149-22_[A17]463-2
65	2018-04-30	PS	Equine	ICU	ENV2	Hay Rack	Escherichia coli	E1:CephR-GNB:CTXM1:[R70]56-205_[A17]284-14
66	2018-04-30	PS	Equine	ICU	ENV2	Hay Rack	Serratia fonticola	S12:CephR-GNB:--:[R70]49-270_[A17]476-1
67	2018-04-30	PS	Equine	ICU	ENV2	Back Door	Enterobacter amnigenus	E23:CephR-GNB:SHV4_SHV5_TEM7:[R70]149-26_[A17]463-6
68	2018-05-02	PS	Equine	ICU	F1		Escherichia coli	E1:CephR-GNB:CTXM1:[R70]56-205_[A17]135-9
69	2018-05-02	PS	Equine	ICU	ENV1	Window Bars	Enterobacter cloacae complex	E10:S-GNB:TEM7_TEM3_TEM1:[R70]286-25_[A17]457-12
70	2018-05-02	PS	Equine	ICU	ENV1	Hay Rack	Enterobacter cloacae complex	E10:S-GNB:TEM7_TEM3_TEM1:[R70]286-26_[A17]457-13
71	2018-05-03	PS	Equine	ICU	F1		Pseudomonas aeruginosa	P1:CephR-GNB:OXA50:[R70]96-330_[A17]181-94
72	2018-05-03	PS	Equine	ICU	ENV1	Window	Pseudomonas aeruginosa	P1:CephR-GNB:--:[R70]49-282_[A17]181-92
73	2018-05-03	PS	Equine	ICU	ENV1	Water Bucket	Burkholderia cepacia group	B8:S-GNB:OXA50:[R70]96-332_[A17]187-32
74	2018-05-03	PS	Equine	ICU	ENV1	Water Bucket	Acinetobacter baumannii complex	A4:CephR-GNB:OXA23:[R70]177-2_[A17]478-1
75	2018-05-03	PS	Equine	ICU	ENV1	Water Bucket	Enterobacter cloacae complex	E10:CephR-GNB:OXA50_SHV4_SHV5:[R70]355-2_[A17]231-11
76	2018-05-03	PS	Equine	ICU	ENV1	Feed Bowl	Acinetobacter baumannii complex	A4:CephR-GNB:OXA23:[R70]177-3_[A17]478-2
77	2018-05-03	PS	Equine	ICU	ENV1	Feed Bowl	Enterobacter cloacae complex	E10:CephR-GNB:SHV4_SHV5_TEM7:[R70]171-11_[A17]287-3
78	2018-05-03	PS	Equine	ICU	ENV2	Feed Bowl	Enterobacter cloacae complex	E10:CephR-GNB:SHV4_SHV5_TEM7:[R70]171-12_[A17]231-12
79	2018-05-08	PS	Equine	ICU	ENV2	Front Door Handle	Enterobacter cloacae complex	E10:S-GNB:TEM7_TEM3_TEM1:[R70]286-29_[A17]457-16
80	2018-05-08	PS	Equine	ICU	ENV2	Feed Bowl	Enterobacter cloacae complex	E10:S-GNB:TEM7_TEM3_TEM1:[R70]286-31_[A17]457-17
81	2018-05-05	PS	Equine	ICU	F1		Enterobacter cloacae complex	E10:CephR-GNB:SHV4_SHV5_TEM7:[R70]171-14_[A17]287-4
82	2018-05-07	PS	Equine	ICU	F2		Enterobacter cloacae complex	E10:CephR-GNB:SHV4_SHV5_TEM7:[R70]171-15_[A17]287-6
83	2018-05-07	PS	Equine	ICU	ENV2	Window	Enterobacter cloacae complex	E10:CephR-GNB:SHV4_SHV5_TEM7:[R70]171-16_[A17]287-7
84	2018-05-07	PS	Equine	ICU	ENV2	Hay Rack	Acinetobacter baumannii complex	A4:CephR-GNB:--:[R70]49-284_[A17]221-7
85	2018-05-07	PS	Equine	ICU	ENV2	Hay Rack	Enterobacter amnigenus	E23:CephR-GNB:SHV4_SHV5_TEM7:[R70]149-27_[A17]463-7
86	2018-05-07	PS	Equine	ICU	ENV2	Water Bucket	Indeterminate	--:--:SHV4_SHV5_TEM7:[R70]149-30
87	2018-05-05	PS	Equine	ICU	F2		Escherichia coli	E1:CephR-GNB:CTXM1:[R70]56-206_[A17]135-10
88	2018-05-05	PS	Equine	ICU	ENV2	Hay Rack	Enterobacter cloacae complex	E10:S-GNB:TEM7_TEM3_TEM1:[R70]286-34_[A17]457-20
89	2018-05-05	PS	Equine	ICU	ENV2	Water Bucket	Enterobacter cloacae complex	E10:S-GNB:TEM7_TEM3_TEM1:[R70]286-6_[A17]457-2
90	2018-05-09	PS	Small Animal	ICU	F1		Klebsiella pneumoniae ssp. pneumoniae	K1:CephR-GNB:SHV1_SHV5_DHA1:[R70]147-7_[A17]180-18
91	2018-05-09	PS	Small Animal	ICU	ENV1	Kennel	Klebsiella pneumoniae ssp. pneumoniae	K1:CephR-GNB:SHV1_SHV5_DHA1:[R70]147-9_[A17]180-19
92	2018-05-09	PS	Small Animal	ICU	ENV1	Door Plate	Klebsiella pneumoniae ssp. pneumoniae	K1:CephR-GNB:SHV1_SHV5_DHA1:[R70]147-55_[A17]180-20
93	2018-05-09	PS	Small Animal	ICU	ENV1	Telephone	Klebsiella pneumoniae ssp. pneumoniae	K1:CephR-GNB:SHV1_SHV5_DHA1:[R70]147-10_[A17]180-21
94	2018-05-05	PS	Equine	ICU	ENV1	Hay Rack	Indeterminate	--:--:--:[R70]49-293
95	2018-05-05	PS	Equine	ICU	ENV1	Hay Rack	Indeterminate	--:--:--:[R70]49-295
96	2018-05-05	PS	Equine	ICU	ENV1	Hay Rack	Pantoea spp.	P6:S-GNB:SHV4_SHV5_TEM7:[R70]149-29_[A17]187-33
97	2018-05-05	PS	Equine	ICU	ENV2	Hay Rack	Acinetobacter radioresistens	A8:S-GNB:OXA23:[R70]177-4_[A17]187-34
98	2018-05-09	PS	Equine	ICU	F1		Pseudomonas aeruginosa	P1:CephR-GNB:OXA50:[R70]96-304_[A17]181-64
99	2018-05-09	PS	Equine	ICU	ENV1	Window	Indeterminate	--:--:--:[R70]49-296
100	2018-05-09	PS	Equine	ICU	ENV1	Water Bucket	Pseudomonas aeruginosa	P1:CephR-GNB:OXA50:[R70]96-305_[A17]181-65
101	2018-05-09	PS	Small Animal	ICU	ENV1	Floor	Klebsiella pneumoniae ssp. pneumoniae	K1:CephR-GNB:SHV1_SHV5_DHA1:[R70]147-11_[A17]462-1
102	2018-05-10	PS	Equine	ICU	ENV2	Window	Enterobacter cloacae complex	E10:CephR-GNB:TEM7_TEM3_TEM1:[R70]286-9_[A17]304-5
103	2018-05-10	PS	Equine	ICU	ENV2	Front Door Handle	Enterobacter cloacae complex	E10:CephR-GNB:TEM7_TEM3_TEM1:[R70]286-11_[A17]304-7
104	2018-05-10	PS	Equine	ICU	ENV2	Hay Rack	Enterobacter cloacae complex	E10:CephR-GNB:SHV4_SHV5_TEM7:[R70]171-7_[A17]463-1
105	2018-05-10	PS	Equine	ICU	ENV2	Water Bucket	Enterobacter cloacae complex	E10:S-GNB:TEM7_TEM3_TEM1:[R70]286-12_[A17]457-5
106	2018-05-11	PS	Small Animal	ICU	ENV2	Kennel	Klebsiella pneumoniae ssp. pneumoniae	K1:CephR-GNB:SHV1_SHV5_DHA1:[R70]147-13_[A17]180-22
107	2018-05-11	PS	Small Animal	ICU	ENV2	Floor	Klebsiella pneumoniae ssp. pneumoniae	K1:CephR-GNB:SHV1_SHV5_TEM7:[R70]353-1_[A17]180-24
108	2018-05-11	PS	Small Animal	ICU	ENV2	Door Plate	Klebsiella pneumoniae ssp. pneumoniae	K1:CephR-GNB:SHV1_SHV5_DHA1:[R70]147-14_[A17]180-25
109	2018-05-11	PS	Small Animal	ICU	ENV2	Keyboard	Klebsiella pneumoniae ssp. pneumoniae	K1:CephR-GNB:SHV1_SHV5_DHA1:[R70]147-15_[A17]180-26
110	2018-05-14	PS	Equine	ICU	ENV2	Hay Rack	Pseudomonas aeruginosa	P1:CephR-GNB:OXA50:[R70]96-346_[A17]452-2
111	2018-05-14	PS	Equine	ICU	ENV2	Hay Rack	Pseudomonas aeruginosa	P1:CephR-GNB:OXA50:[R70]96-310_[A17]181-70
112	2018-05-14	PS	Equine	ICU	ENV2	Tie Ring	Acinetobacter baumannii complex	A4:CR-GNB:--:[R70]49-261_[A17]468-1
113	2018-05-14	PS	Equine	ICU	ENV2	Tie Ring	Enterobacter cloacae complex	E10:CephR-GNB:TEM7_TEM3_TEM1:[R70]286-13_[A17]304-8
114	2018-05-14	PS	Equine	ICU	F1		Pseudomonas aeruginosa	P1:CephR-GNB:OXA50:[R70]96-311_[A17]181-71
115	2018-05-14	PS	Equine	ICU	ENV1	Back Door Knob	Acinetobacter baumannii complex	A4:MDR-Acin:--:[R70]49-263_[A17]168-15
116	2018-05-14	PS	Equine	ICU	ENV1	Back Door Knob	Pseudomonas aeruginosa	P1:CephR-GNB:OXA50:[R70]96-312_[A17]181-72
117	2018-05-14	PS	Equine	ICU	ENV1	Water Bucket	Pseudomonas aeruginosa	P1:CephR-GNB:OXA50:[R70]96-313_[A17]181-73
118	2018-05-16	PS	Small Animal	ICU	CL	Abdominal Fluid	Klebsiella pneumoniae ssp. pneumoniae	K1:CephR-GNB:SHV1_SHV5_DHA1:[R70]147-31_[A17]180-44
119	2018-05-16	PS	Equine	ICU	ENV1	Hay Rack	Pseudomonas aeruginosa	P1:CephR-GNB:OXA50:[R70]96-314_[A17]181-74
120	2018-05-16	PS	Equine	ICU	ENV1	Water Bucket	Pseudomonas aeruginosa	P1:CephR-GNB:OXA50:[R70]96-315_[A17]181-75
121	2018-05-16	PS	Equine	ICU	F1		Pseudomonas aeruginosa	P1:CephR-GNB:OXA50:[R70]96-316_[A17]181-76
122	2018-05-16	PS	Equine	ICU	ENV1	Window	Pseudomonas aeruginosa	P1:CephR-GNB:OXA50:[R70]96-317_[A17]181-77
123	2018-05-16	PS	Equine	ICU	ENV1	Front Door Handle	Pseudomonas aeruginosa	P1:CephR-GNB:--:[R70]49-279_[A17]181-90
124	2018-05-16	PS	Equine	ICU	ENV1	Hay Rack	Pseudomonas aeruginosa	P1:CephR-GNB:OXA50:[R70]96-320_[A17]181-80
125	2018-05-16	PS	Small Animal	ICU	ENV1	Keyboard	Klebsiella pneumoniae ssp. pneumoniae	K1:CephR-GNB:SHV1_SHV5_DHA1:[R70]147-16_[A17]180-27
126	2018-05-16	PS	Small Animal	ICU	ENV1	Floor	Pseudomonas aeruginosa	P1:CephR-GNB:OXA50:[R70]96-321_[A17]181-81
127	2018-05-16	PS	Small Animal	ICU	ENV1	Kennel	Pseudomonas aeruginosa	P1:CephR-GNB:OXA50:[R70]96-329_[A17]181-91
128	2018-05-11	PS	Small Animal	ICU	F2		Klebsiella pneumoniae ssp. pneumoniae	K1:CephR-GNB:SHV1_SHV5_DHA1:[R70]147-17_[A17]180-29
129	2018-05-09	PS	Small Animal	ICU	ENV	Door Handle	Klebsiella pneumoniae ssp. pneumoniae	K1:CephR-GNB:SHV1_SHV5_DHA1:[R70]147-19_[A17]180-31
130	2018-05-17	PS	Equine	ICU	ENV1	Front Door Handle	Enterobacter cloacae complex	E10:S-GNB:TEM7_TEM3_TEM1:[R70]286-24_[A17]457-11
131	2018-05-17	PS	Equine	ICU	ENV1	Hay Rack	Enterobacter cloacae complex	E10:CephR-GNB:OXA50_TEM7_TEM3:[R70]354-1_[A17]304-14
132	2018-05-18	PS	Small Animal	ICU	F2		Klebsiella pneumoniae ssp. pneumoniae	K1:CephR-GNB:SHV1_SHV5_DHA1:[R70]147-20_[A17]180-32
133	2018-05-18	PS	Small Animal	ICU	ENV2	Kennel	Klebsiella pneumoniae ssp. pneumoniae	K1:CephR-GNB:SHV1_SHV5_DHA1:[R70]147-42_[A17]180-56
134	2018-05-18	PS	Small Animal	ICU	ENV2	Floor	Klebsiella pneumoniae ssp. pneumoniae	K1:CephR-GNB:SHV1_SHV5_DHA1:[R70]147-21_[A17]180-33
135	2018-05-18	PS	Small Animal	ICU	ENV2	Keyboard	Klebsiella pneumoniae ssp. pneumoniae	K1:CephR-GNB:SHV1_SHV5_DHA1:[R70]147-23_[A17]180-35
136	2018-05-18	PS	Small Animal	ICU	ENV2	Telephone	Klebsiella pneumoniae ssp. pneumoniae	K1:CephR-GNB:SHV1_SHV5_DHA1:[R70]147-25_[A17]180-37
137	2018-05-18	PS	Small Animal	ICU	ENV2	Door Plate	Klebsiella pneumoniae ssp. pneumoniae	K1:CephR-GNB:SHV1_SHV5_DHA1:[R70]147-26_[A17]180-38
138	2018-05-18	PS	Small Animal	ICU	ENV1	Kennel	Klebsiella pneumoniae ssp. pneumoniae	K1:CephR-GNB:SHV1_SHV5_DHA1:[R70]147-27_[A17]180-39
139	2018-05-18	PS	Small Animal	ICU	ENV1	Floor	Klebsiella pneumoniae ssp. pneumoniae	K1:CephR-GNB:SHV1_SHV5_DHA1:[R70]147-28_[A17]180-40
140	2018-05-18	PS	Small Animal	ICU	ENV1	Telephone	Klebsiella pneumoniae ssp. pneumoniae	K1:CephR-GNB:SHV1_SHV5_DHA1:[R70]147-30_[A17]180-42
141	2018-05-18	PS	Small Animal	ICU	ENV1	Keyboard	Klebsiella pneumoniae ssp. pneumoniae	K1:CephR-GNB:SHV1_SHV5_DHA1:[R70]147-32_[A17]180-45
142	2018-05-18	PS	Small Animal	ICU	ENV1	Door Plate	Klebsiella pneumoniae ssp. pneumoniae	K1:CephR-GNB:SHV1_SHV5_DHA1:[R70]147-33_[A17]180-46
143	2018-05-17	PS	Equine	ICU	F2		Pseudomonas aeruginosa	P1:CephR-GNB:OXA50:[R70]96-333_[A17]181-96
144	2018-05-17	PS	Equine	ICU	ENV2	Window	Enterobacter cloacae complex	E10:S-GNB:TEM7_TEM3_TEM1:[R70]286-28_[A17]457-15
145	2018-05-17	PS	Equine	ICU	ENV2	Window	Pseudomonas aeruginosa	P1:CephR-GNB:OXA50:[R70]96-335_[A17]181-98
146	2018-05-17	PS	Equine	ICU	ENV2	Front Door Handle	Pseudomonas aeruginosa	P1:CephR-GNB:OXA50:[R70]96-336_[A17]181-99
147	2018-05-17	PS	Equine	ICU	ENV2	Tie Ring	Enterobacter cloacae complex	E10:S-GNB:TEM7_TEM3_TEM1:[R70]286-32_[A17]457-18
148	2018-05-17	PS	Equine	ICU	ENV2	Tie Ring	Pseudomonas aeruginosa	P1:CephR-GNB:OXA50:[R70]96-338_[A17]181-101
149	2018-05-17	PS	Equine	ICU	ENV2	Hay Rack	Pseudomonas aeruginosa	P1:CephR-GNB:OXA50:[R70]96-337_[A17]181-100
150	2018-05-17	PS	Equine	ICU	F2		Pseudomonas aeruginosa	P1:CephR-GNB:OXA50:[R70]96-339_[A17]181-102
151	2018-05-17	PS	Equine	ICU	ENV2	Window	Pseudomonas aeruginosa	P1:CephR-GNB:OXA50:[R70]96-340_[A17]181-103
152	2018-05-17	PS	Equine	ICU	ENV2	Window	Enterobacter cloacae complex	E10:S-GNB:TEM7_TEM3_TEM1:[R70]286-33_[A17]457-19
153	2018-05-17	PS	Equine	ICU	ENV2	Water Bucket	Pseudomonas aeruginosa	P1:CephR-GNB:OXA50:[R70]96-341_[A17]181-104
154	2018-05-21	PS	Equine	ICU	ENV2	Hay Rack	Enterobacter cloacae complex	E10:CephR-GNB:CTXM1_TEM7_TEM3:[R70]221-14_[A17]479-1
155	2018-05-21	PS	Equine	ICU	ENV2	Water Bucket	Cronobacter sakazakii group	C11:CephR-GNB:--:[R70]49-285_[A17]480-1
156	2018-05-21	PS	Equine	ICU	F1		Pseudomonas aeruginosa	P1:CephR-GNB:OXA50:[R70]96-342_[A17]181-105
157	2018-05-21	PS	Equine	ICU	ENV1	Water Bucket	Pseudomonas aeruginosa	P1:CephR-GNB:OXA50:[R70]96-344_[A17]181-107
158	2018-05-22	PS	Equine	ICU	F2		Pseudomonas aeruginosa	P1:CephR-GNB:OXA50:[R70]96-345_[A17]181-108
159	2018-05-22	PS	Equine	ICU	ENV2	Hay Rack	Klebsiella pneumoniae ssp. ozaenae	K4:CephR-GNB:SHV4_SHV5_TEM7:[R70]149-28_[A17]476-2
160	2018-05-22	PS	Equine	ICU	ENV2	Water Bucket	Pseudomonas aeruginosa	P1:CephR-GNB:OXA50:[R70]96-343_[A17]181-106
161	2018-05-22	PS	Small Animal	ICU	ENV1	Keyboard	Klebsiella pneumoniae ssp. pneumoniae	K1:CephR-GNB:SHV1_SHV5_DHA1:[R70]147-38_[A17]180-51
162	2018-05-22	PS	Small Animal	ICU	ENV1	Kennel	Klebsiella pneumoniae ssp. pneumoniae	K1:CephR-GNB:SHV1_SHV5_DHA1:[R70]147-34_[A17]180-47
163	2018-05-22	PS	Small Animal	ICU	ENV1	Door Plate	Pseudomonas aeruginosa	P1:CephR-GNB:--:[R70]49-286_[A17]481-1
164	2018-05-22	PS	Small Animal	ICU	ENV1	Door Plate	Klebsiella pneumoniae ssp. pneumoniae	K1:CephR-GNB:SHV1_SHV5_DHA1:[R70]147-35_[A17]180-48
165	2018-05-22	PS	Small Animal	ICU	ENV1	Floor	Pseudomonas aeruginosa	P1:CephR-GNB:--:[R70]49-287_[A17]181-109
166	2018-05-22	PS	Small Animal	ICU	ENV1	Floor	Klebsiella pneumoniae ssp. pneumoniae	K1:CephR-GNB:SHV1_SHV5_DHA1:[R70]147-36_[A17]180-49
167	2018-05-22	PS	Small Animal	ICU	ENV1	Telephone	Klebsiella pneumoniae ssp. pneumoniae	K1:CephR-GNB:SHV1_SHV5_DHA1:[R70]147-40_[A17]180-53
168	2018-05-22	PS	Small Animal	ICU	F1		Klebsiella pneumoniae ssp. pneumoniae	K1:CephR-GNB:SHV1_SHV5_DHA1:[R70]147-37_[A17]180-50
169	2018-05-25	PS	Small Animal	ICU	F2		Klebsiella pneumoniae ssp. pneumoniae	K1:CephR-GNB:SHV1_SHV5_DHA1:[R70]147-41_[A17]180-55
170	2018-05-25	PS	Small Animal	ICU	ENV2	Floor	Klebsiella pneumoniae ssp. pneumoniae	K1:CephR-GNB:SHV1_SHV5_DHA1:[R70]147-39_[A17]180-52
171	2018-06-05	PS	Small Animal	ICU	ENV	Floor	Escherichia coli	E1:CephR-GNB:CTXM1:[R70]56-218_[A17]171-55
172	2018-06-08	PS	Small Animal	ICU	ENV2	Kennel	Acinetobacter baumannii complex	A4:CephR-GNB:OXA51:[R70]136-45_[A17]221-8
173	2018-06-08	PS	Small Animal	ICU	ENV2	Floor	Enterobacter cloacae complex	E10:CephR-GNB:ACT5:[R70]65-60_[A17]483-1
174	2018-06-21	PS	Small Animal		CL	Faeces	Escherichia coli	E1:CephR-GNB:DHA1:[R70]125-73_[A17]243-23
175	2018-06-22	PS	Small Animal		CL	Dog Surgical Site	Escherichia coli	E1:S-GNB:--:[R70]49-301_[A17]187-35
176	2018-06-22	PS	Small Animal		CL	Dog Urine	Acinetobacter baumannii complex	A4:CephR-GNB:OXA51:[R70]136-47_[A17]221-10
177	2017-08-14	RTS	Small Animal		ENV	Laboratory Fridge	Klebsiella pneumoniae ssp. pneumoniae	K1:CephR-GNB:SHV1_SHV5_DHA1:[R70]147-43_[A17]180-57
178	2017-09-12	RTS	Equine		ENV	Interns Keyboard	Acinetobacter baumannii complex	A4:CephR-GNB:OXA51:[R70]136-69_[A17]221-34
179	2017-09-12	RTS	Equine		ENV	Interns Keyboard	Enterobacter cloacae complex	E10:CephR-GNB:SHV4_SHV5_TEM7:[R70]171-17_[A17]287-8
180	2017-09-12	RTS	Equine		ENV	Interns Keyboard	Enterobacter cloacae complex	E10:CephR-GNB:CTXM1_TEM7_TEM3:[R70]221-15_[A17]304-15
181	2017-09-12	RTS	Equine		ENV	Interns Keyboard	Enterobacter cloacae complex	E10:CephR-GNB:SHV4_SHV5_TEM7:[R70]171-18_[A17]473-2
182	2016-10-10	RTS	Small Animal	Chemotherapy	ENV	Kennel Handle	Pseudomonas aeruginosa	P1:CephR-GNB:OXA50:[R70]96-347_[A17]181-111
183	2016-10-26	RTS	Small Animal	Wards	ENV	Drip Pump Holder	Pseudomonas aeruginosa	P1:CephR-GNB:OXA50:[R70]96-349_[A17]181-113
184	2016-11-21	RTS	Small Animal	Dermatology	ENV	Phone	Enterobacter cloacae complex	E10:S-GNB:ACT5:[R70]65-61_[A17]144-43
185	2016-11-25	RTS	Equine	Stable	ENV	C1 Drain	Citrobacter freundii	C1:S-GNB:TEM7_TEM3_TEM1:[R70]357-1_[A17]457-21
186	2017-03-09	RTS	Small Animal	ICU	ENV	Bandage Trolley	Acinetobacter baumannii complex	A4:CephR-GNB:OXA51:[R70]136-74_[A17]221-37
187	2016-10-10	RTS	Small Animal	Chemotherapy	ENV	Kennel Handle	Enterobacter cloacae complex	E10:CephR-GNB:OXA51:[R70]136-48_[A17]485-1
188	2016-11-25	RTS	Equine	Stable	ENV	C1 Drain	Citrobacter braakii	C7:S-GNB:TEM7_TEM3_TEM1:[R70]29-20_[A17]484-1
189	2016-11-25	RTS	Equine	Stable	ENV	C1 Floor	Enterobacter aerogenes	E8:CephR-GNB:SHV4_SHV5_TEM7:[R70]171-19_[A17]304-16
190	2016-11-14	RTS	Equine		ENV	Colic Rec. Box	Citrobacter braakii	C7:CephR-GNB:SHV4_SHV5_TEM7:[R70]260-5_[A17]285-2
191	2017-01-13	RTS	Equine	Stable	ENV	A5 Door	Enterobacter aerogenes	E8:S-GNB:SHV1_SHV5_TEM7:[R70]358-1_[A17]457-22
192	2017-01-13	RTS	Equine	Stable	ENV	A5 Floor	Escherichia coli	E1:CephR-GNB:CTXM1:[R70]56-209_[A17]137-49
193	2016-06-23	RTS	Equine	Stable	ENV	A10	Escherichia coli	E1:S-GNB:TEM7_TEM3_TEM1:[R70]75-33_[A17]198-5
194	2016-06-23	RTS	Equine	Stable	ENV	A11	Enterobacter cloacae complex	E10:CephR-GNB:SHV4_SHV5_TEM7:[R70]171-20_[A17]473-3
195	2016-06-08	RTS	Small Animal	ICU	ENV	Keyboard	Enterobacter cloacae complex	E10:CephR-GNB:ACT5:[R70]65-62_[A17]119-92
196	2016-06-15	RTS	Small Animal	Pharmacy	ENV	Keyboard	Acinetobacter baumannii complex	A4:CephR-GNB:--:[R70]49-303_[A17]119-93
197	2016-06-15	RTS	Small Animal	Wards	ENV	Mop Handle	Acinetobacter baumannii complex	A4:CephR-GNB:OXA51:[R70]136-49_[A17]221-11
198	2016-12-14	RTS	Small Animal	ICU	ENV	O2 Flow Meter	Acinetobacter baumannii complex	A4:CephR-GNB:--:[R70]49-304_[A17]119-94
199	2017-02-08	RTS	Small Animal	Cardiology	ENV	ECG	Acinetobacter baumannii complex	A4:CephR-GNB:OXA51:[R70]136-50_[A17]221-12
200	2017-02-01	RTS	Small Animal	Washroom	ENV	Table	Acinetobacter baumannii complex	A4:CephR-GNB:OXA51:[R70]136-73_[A17]221-36
201	2017-02-01	RTS	Small Animal	Washroom	ENV	Table	Acinetobacter baumannii complex	A4:S-GNB:OXA51:[R70]136-75_[A17]464-3
202	2016-06-15	RTS	Small Animal	ICU	ENV	Door Handle	Enterobacter cloacae complex	E10:S-GNB:ACT5:[R70]65-63_[A17]144-45
203	2016-06-23	RTS	Equine	Stable	ENV	Stable A10	Enterobacter cloacae complex	E10:CephR-GNB:SHV4_SHV5_TEM7:[R70]171-21_[A17]473-4
204	2016-06-23	RTS	Equine	Stable	ENV	Stable A10	Klebsiella pneumoniae ssp. pneumoniae	K1:S-GNB:SHV1_SHV5_TEM7:[R70]359-1_[A17]487-1
205	2017-01-05	RTS	Small Animal	Dermatology	ENV	Keayboard	Escherichia coli	E1:CephR-GNB:--:[R70]49-305_[A17]134-14
206	2016-06-23	RTS	Equine	Stable	ENV	D1	Escherichia coli	E1:S-GNB:TEM7_TEM3_TEM1:[R70]75-34_[A17]486-1
207	2016-06-23	RTS	Equine	Stable	ENV	C1	Enterobacter cloacae complex	E10:CephR-GNB:SHV4_SHV5_TEM7:[R70]171-23_[A17]473-6
208	2016-06-23	RTS	Equine	Stable	ENV	C2	Enterobacter aerogenes	E8:CephR-GNB:SHV4_SHV5_TEM7:[R70]149-33_[A17]463-8
209	2016-06-23	RTS	Equine	ICU	ENV	Stocks	Serratia marcescens	S1:S-GNB:TEM7_TEM3_TEM1:[R70]75-35_[A17]488-1
210	2016-07-15	RTS	Equine	Stable	ENV	D6 Wall	Citrobacter freundii	C1:S-GNB:TEM7_TEM3_TEM1:[R70]29-21_[A17]397-2
211	2016-07-15	RTS	Equine	Stable	ENV	D6 Drain	Citrobacter freundii	C1:S-GNB:TEM7_TEM3_TEM1:[R70]29-22_[A17]457-23
212	2016-06-23	RTS	Equine	ICU	ENV	Keyboard	Enterobacter cloacae complex	E10:CephR-GNB:SHV4_SHV5_TEM7:[R70]171-22_[A17]473-5
213	2016-06-23	RTS	Equine		ENV	Hotdesk Keyboard	Acinetobacter baumannii complex	A4:CephR-GNB:OXA51:[R70]136-51_[A17]221-13
214	2016-08-22	RTS	Small Animal	Chemotherapy	ENV	Door handle	Escherichia coli	E1:CephR-GNB:TEM7_TEM3_TEM1:[R70]357-2_[A17]180-59
215	2016-08-18	RTS	Equine	ICU	ENV	Keyboard	Citrobacter freundii	C1:S-GNB:TEM7_TEM3_TEM1:[R70]360-1_[A17]488-2
216	2016-08-01	RTS	Small Animal	Wards	ENV	Keyboard	Pseudomonas aeruginosa	P1:CephR-GNB:OXA50:[R70]96-352_[A17]489-1
217	2016-08-01	RTS	Small Animal	ICU	ENV	Door Handle	Klebsiella pneumoniae ssp. pneumoniae	K1:CephR-GNB:SHV1_SHV5_DHA1:[R70]147-52_[A17]106-36
218	2016-08-01	RTS	Small Animal	ICU	ENV	Door Handle	Pseudomonas aeruginosa	P1:CephR-GNB:OXA50:[R70]96-351_[A17]181-115
219	2016-08-01	RTS	Small Animal	ICU	ENV	Door Knob	Klebsiella pneumoniae ssp. pneumoniae	K1:CephR-GNB:SHV1_SHV5_DHA1:[R70]147-44_[A17]106-28
220	2016-07-18	RTS	Small Animal	ICU	ENV	Keyboard	Klebsiella pneumoniae ssp. pneumoniae	K1:CephR-GNB:SHV1_SHV5_DHA1:[R70]147-50_[A17]106-34
221	2016-07-18	RTS	Small Animal	ICU	ENV	Keyboard	Acinetobacter baumannii complex	A4:CephR-GNB:OXA51:[R70]136-52_[A17]221-14
222	2016-06-23	RTS	Equine	Stable	ENV	A1	Pseudomonas aeruginosa	P1:CephR-GNB:OXA50:[R70]96-353_[A17]181-117
223	2016-08-01	RTS	Small Animal		ENV	Staff Hot Desk	Acinetobacter baumannii complex	A4:CephR-GNB:OXA51:[R70]136-54_[A17]221-16
224	2016-07-12	RTS	Small Animal	Imaging	ENV	US Machine	Escherichia coli	E1:S-GNB:TEM7_TEM3_TEM1:[R70]75-36_[A17]490-1
225	2016-07-12	RTS	Small Animal	Reception	ENV	Photocopier	Klebsiella pneumoniae ssp. pneumoniae	K1:CephR-GNB:SHV1_SHV5_DHA1:[R70]147-46_[A17]106-31
226	2018-07-10	PS	Small Animal		CL	Dog Amputated Tail	Enterobacter cloacae complex	E10:CephR-GNB:--:[R70]49-310_[A17]119-95
227	2018-06-25	PS	Equine		CL	Horse Hoof Abscess	Acinetobacter baumannii complex	A4:CephR-GNB:--:[R70]49-306_[A17]221-17
228	2018-06-11	PS	Small Animal		ENV	Sink Tap	Pseudomonas aeruginosa	P1:CephR-GNB:OXA50:[R70]96-354_[A17]181-118
229	2018-07-09	PS	Small Animal		CL	Dog Orthopedic Implant	Escherichia coli	E1:S-GNB:--:[R70]49-307_[A17]184-7
230	2018-06-23	PS	Equine		CL	Horse Surgical Site	Enterobacter cloacae complex	E10:CephR-GNB:CTXM1_TEM7_TEM3:[R70]221-16_[A17]479-2
231	2018-06-12	PS	Small Animal		CL	Dog Bile	Escherichia coli	E1:CephR-GNB:--:[R70]49-309_[A17]217-31
232	2018-06-14	PS	Small Animal		CL	Dog Skin Graft	Acinetobacter baumannii complex	A4:CephR-GNB:OXA51:[R70]136-55_[A17]221-19
233	2018-04-29	PS	Small Animal		CL	Dog Surgical Site	Pseudomonas aeruginosa	P1:CephR-GNB:OXA50:[R70]96-355_[A17]181-119
234	2018-05-01	PS	Small Animal		CL	Dog Urine	Pseudomonas aeruginosa	P1:CephR-GNB:OXA50:[R70]96-357_[A17]181-121
235	2018-03-20	PS	Small Animal		CL	Dog Wound	Pseudomonas aeruginosa	P1:CephR-GNB:OXA50:[R70]96-356_[A17]181-120
236	2018-04-23	PS	Small Animal	Wards	ENV	Kennel	Enterobacter cloacae complex	E10:S-GNB:ACT5:[R70]65-64_[A17]144-47
237	2017-12-07	RTS	Small Animal		CL	Dog Urine	Escherichia coli	E1:S-GNB:TEM7_TEM3_TEM1:[R70]75-38_[A17]491-1
238	2017-12-07	RTS	Small Animal		CL	Dog Urine	Escherichia coli	E1:S-GNB:--:[R70]49-311_[A17]187-37
239	2018-01-08	PS	Small Animal		CL	Dog Urine	Salmonella group	S7:S-GNB:TEM7_TEM3_TEM1:[R70]75-39_[A17]492-1
240	2018-05-23	PS	Small Animal		CL	Dog Urine	Escherichia coli	E1:CephR-GNB:CTXM1:[R70]56-216_[A17]132-64
241	2018-05-23	PS	Small Animal		CL	Dog Urine	Klebsiella pneumoniae ssp. pneumoniae	K1:CephR-GNB:SHV1_SHV5_DHA1:[R70]147-53_[A17]180-62
242	2018-02-05	PS	Small Animal		CL	Dog Urine	Escherichia coli	E1:CephR-GNB:CTXM1:[R70]56-210_[A17]188-15
243	2018-01-30	PS	Equine		CL	Horse Pastern	Enterobacter cloacae complex	E10:CephR-GNB:SHV4_SHV5_TEM7:[R70]149-31_[A17]231-14
244	2018-02-07	PS	Equine		CL	Horse Surgical Site	Escherichia coli	E1:CephR-GNB:CTXM1:[R70]56-215_[A17]132-63
245	2018-02-07	PS	Equine		CL	Horse Surgical Site	Enterobacter amnigenus	E23:CephR-GNB:SHV4_SHV5_TEM7:[R70]149-32_[A17]493-1
246	2018-01-17	PS	Small Animal		CL	Dog Faeces	Klebsiella pneumoniae ssp. pneumoniae	K1:CephR-GNB:SHV1_SHV5_DHA1:[R70]147-47_[A17]180-60
247	2018-03-09	PS	Small Animal		CL	Dog Urine	Klebsiella pneumoniae ssp. pneumoniae	K1:CephR-GNB:SHV1_SHV5_DHA1:[R70]147-48_[A17]180-61
248	2018-02-02	PS	Small Animal		CL	Dog Wound	Escherichia coli	E1:CephR-GNB:OXA48_CTXM9_TEM7:[R70]184-4_[A17]96-20
249	2018-02-26	PS	Equine		CL	Horse Wound	Enterobacter cloacae complex	E10:CephR-GNB:SHV4_SHV5_TEM7:[R70]171-25_[A17]231-15
250	2017-11-07	RTS	Small Animal		CL	Dog Skin Lesion	Pseudomonas aeruginosa	P1:CephR-GNB:OXA50:[R70]96-360_[A17]489-4
251	2017-11-13	RTS	Equine		CL	Horse Wound	Pseudomonas aeruginosa	P1:CephR-GNB:OXA50:[R70]96-358_[A17]489-2
252	2016-06-29	RTS	Small Animal		ENV	Student Hot Desk Keyboard	Enterobacter cloacae complex	E10:S-GNB:ACT5:[R70]65-65_[A17]144-49
253	2016-07-18	RTS	Small Animal		ENV	Student Locker	Klebsiella pneumoniae ssp. pneumoniae	K1:CephR-GNB:SHV1_SHV5_DHA1:[R70]147-49_[A17]106-32
254	2016-04-14	RTS	Equine	ICU	ENV	Keyboard	Enterobacter cloacae complex	E10:CephR-GNB:SHV4_SHV5_TEM7:[R70]171-27_[A17]473-8
255	2018-03-16	PS	Small Animal		CL	Dog Oral Sarcoma	Acinetobacter baumannii complex	A4:CephR-GNB:--:[R70]49-313_[A17]221-20
256	2018-06-12	PS	Equine		CL	Horse Wound	Escherichia coli	E1:CephR-GNB:CTXM1_TEM7_TEM3:[R70]71-80_[A17]137-50
257	2018-06-05	PS	Small Animal		CL	Dog Skin Lesion	Escherichia coli	E1:S-GNB:--:[R70]49-312_[A17]184-9
258	2018-05-29	PS	Equine		CL	Foal Juvenile Sepsis	Escherichia coli	E1:S-GNB:--:[R70]49-315_[A17]187-38
259	2018-03-09	PS	Small Animal		CL	Dog Faeces	Escherichia coli	E1:CephR-GNB:CTXM1:[R70]56-213_[A17]243-24
260	2017-11-15	RTS	Small Animal		CL	Dog Urine	Escherichia coli	E1:CephR-GNB:CTXM1:[R70]56-211_[A17]239-2
261	2017-11-07	RTS	Small Animal		CL	Dog Urine	Salmonella group	S7:CephR-GNB:--:[R70]49-317_[A17]240-17
262	2017-11-06	RTS	Small Animal		CL	Dog Urine	Escherichia coli	E1:CephR-GNB:--:[R70]49-316_[A17]217-32
263	2018-04-11	PS	Small Animal		CL	Dog Bile	Escherichia coli	E1:CephR-GNB:--:[R70]49-318_[A17]134-15
264	2018-04-22	PS	Equine		CL	Horse Surgical Site	Enterobacter cloacae complex	E10:CephR-GNB:SHV4_SHV5_TEM7:[R70]171-28_[A17]493-2
265	2016-12-05	RTS	Small Animal		ENV	Staff Hot Desk Keyboard	Acinetobacter baumannii complex	A4:CephR-GNB:OXA51:[R70]136-57_[A17]494-1
266	2016-06-23	RTS	Equine	Stable	ENV	C1	Enterobacter cloacae complex	E10:CephR-GNB:SHV4_SHV5_TEM7:[R70]171-29_[A17]473-9
267	2017-01-05	RTS	Small Animal	ICU	ENV	Kennel Handle	Acinetobacter baumannii complex	A4:CephR-GNB:OXA51:[R70]136-56_[A17]221-21
268	2017-01-05	RTS	Small Animal	ICU	ENV	Kennel Handle	Acinetobacter baumannii complex	A4:S-GNB:OXA51:[R70]136-70_[A17]464-2
269	2016-03-17	RTS	Equine		ENV	Student Keyboard	Klebsiella pneumoniae ssp. pneumoniae	K1:S-GNB:SHV1_SHV5_TEM7:[R70]359-2_[A17]487-2
270	2016-03-17	RTS	Equine		ENV	Laboratory Worktops	Enterobacter cloacae complex	E10:S-GNB:TEM7_TEM3_TEM1:[R70]286-35_[A17]457-24
271	2016-03-17	RTS	Equine		ENV	Laboratory Worktops	Pseudomonas aeruginosa	P1:CephR-GNB:OXA50:[R70]96-362_[A17]489-7
272	2016-03-17	RTS	Equine	Stable	ENV	A10 Pull Down Socket	Enterobacter cloacae complex	E10:S-GNB:ACT5:[R70]65-66_[A17]144-50
273	2017-12-01	RTS	Small Animal	Cardiology	ENV	US Machine	Acinetobacter baumannii complex	A4:CephR-GNB:OXA51:[R70]136-59_[A17]221-24
274	2017-12-01	RTS	Small Animal	Cardiology	ENV	US Machine	Escherichia coli	E1:S-GNB:--:[R70]49-328_[A17]309-2
275	2017-12-01	RTS	Small Animal	Dermatology	ENV	Keyboard	Klebsiella pneumoniae ssp. pneumoniae	K1:CephR-GNB:CTXM1_SHV1_SHV5:[R70]94-70_[A17]134-16
276	2017-12-01	RTS	Small Animal	Dermatology	ENV	Keyboard	Pseudomonas aeruginosa	P1:CephR-GNB:OXA50:[R70]96-363_[A17]181-122
277	2017-11-15	RTS	Small Animal		ENV	Preparation Black Table	Acinetobacter baumannii complex	A4:CephR-GNB:OXA51:[R70]136-62_[A17]221-27
278	2016-03-30	RTS	Small Animal	Wards	ENV	Shower Head	Pseudomonas aeruginosa	P1:CephR-GNB:--:[R70]49-319_[A17]181-124
279	2016-09-30	RTS	Equine		ENV	Student Laboratory Worktops	Enterobacter cloacae complex	E10:S-GNB:TEM7_TEM3_TEM1:[R70]286-37_[A17]457-26
280	2016-10-04	RTS	Small Animal	Anaesthesia	ENV	Keyboard	Escherichia coli	E1:S-GNB:--:[R70]49-325_[A17]187-40
281	2016-10-04	RTS	Small Animal	Anaesthesia	ENV	Keyboard	Serratia plymuthica	S15:S-GNB:--:[R70]49-326_[A17]497-1
282	2016-01-07	RTS	Small Animal	Anaesthesia	ENV	RT Anaesthetic Machine	Klebsiella pneumoniae ssp. pneumoniae	K1:CephR-GNB:CTXM1_SHV1_SHV5:[R70]361-1_[A17]106-33
283	2017-02-08	RTS	Small Animal	Wards	ENV	Kennel Door	Pseudomonas aeruginosa	P1:CephR-GNB:--:[R70]49-323_[A17]181-125
284	2017-01-05	RTS	Small Animal	Pharmacy	ENV	Door Handle	Acinetobacter baumannii complex	A4:CephR-GNB:OXA51:[R70]136-64_[A17]221-29
285	2017-01-05	RTS	Small Animal	Pharmacy	ENV	Pharmacy	Acinetobacter baumannii complex	A4:S-GNB:OXA51:[R70]136-77_[A17]464-5
286	2017-04-19	RTS	Small Animal	Reception	ENV	Photocopier	Enterobacter cloacae complex	E10:S-GNB:ACT5:[R70]65-69_[A17]144-53
287	2017-04-19	RTS	Small Animal	ICU	ENV	Door Handle	Acinetobacter baumannii complex	A4:CephR-GNB:OXA51:[R70]136-72_[A17]221-35
288	2017-04-19	RTS	Small Animal	ICU	ENV	Door Handle	Enterobacter cloacae complex	E10:S-GNB:ACT5:[R70]65-68_[A17]144-52
289	2016-07-12	RTS	Small Animal	Dermatology	ENV	Anaesthetic Machine	Acinetobacter baumannii complex	A4:CephR-GNB:OXA51:[R70]136-67_[A17]221-32
290	2016-03-17	RTS	Equine	ICU	ENV	Stocks	Klebsiella pneumoniae ssp. pneumoniae	K1:S-GNB:SHV1_SHV5:[R70]77-40_[A17]187-39
291	2016-03-17	RTS	Equine	ICU	ENV	Stocks	Pseudomonas aeruginosa	P1:CephR-GNB:OXA50:[R70]96-365_[A17]496-1
292	2017-12-05	RTS	Equine		CL	Horse Skin Lesion	Acinetobacter baumannii complex	A4:CephR-GNB:OXA51:[R70]136-66_[A17]221-31
293	2017-12-05	RTS	Equine		CL	Horse Skin Lesion	Escherichia coli	E1:CephR-GNB:CTXM1:[R70]56-217_[A17]284-15
294	2018-01-12	PS	Small Animal		CL	Dog Urine	Acinetobacter baumannii complex	A4:CephR-GNB:OXA51:[R70]136-68_[A17]221-33
295	2018-07-11	PS	Small Animal		CL	Dog Urine	Escherichia coli	E1:S-GNB:TEM4_TEM7_TEM3:[R70]362-1_[A17]198-6
